# Supplementary material for: Assessing the causes and consequences of gut mycobiome variation in a wild population of the Seychelles warbler
Source: Microbiome. 2022 Dec 28;10:242. doi: 10.1186/s40168-022-01432-7 (PMC9795730; doi:10.1186/s40168-022-01432-7)
Supplement: Supplementary file 3 — Additional file 2: [file 40168_2022_1432_MOESM2_ESM.xlsx]

## Sheet: Legend
Additional file 2: the results of differential abundance testing carried out using an Analysis of Compositions of Microbiomes with Bias Correction (ANCOM-BC)

## Sheet: Season
A) Minor versus Major Breeding season
Amplicon sequencing variants (ASVs) that were significantly, differentially abundant (Padj < 0.05) in the gut microbiomes of Seychelles warbler individuals sampled in the minor versus the major breeding season. Effect sizes (log fold change) are shown with standard errors (SE). All P-values were adjusted with the Benjamini and Hochberg correction for multiple testing. A negative log fold change (…
ASV ID	beta	SE	Padj	Phylum	Class	Order	Family	Genus	Species
00098813936750a2c0324097132dcb86	-2.08887	0.453875	<0.001	Ascomycota	Dothideomycetes	Capnodiales	Cladosporiaceae	Cladosporium	Cladosporium coloradense
4322b19cdcdcd2e3e277809bc683a2c1	-1.87494	0.345657	<0.001	Ascomycota	Eurotiomycetes	Eurotiales	Aspergillaceae	Aspergillus	unidentified
854dc610fd67ef01f3e7d9d1e522ca32	-1.66161	0.344366	<0.001	Ascomycota	Eurotiomycetes	Eurotiales	Aspergillaceae	Penicillium	unidentified
e6cea21f4281caa52b516070402b7531	-1.0974	0.452198	0.046204	Ascomycota	Eurotiomycetes	Eurotiales	Aspergillaceae	Penicillium	Penicillium citrinum
7338d9cbb3bae1d632fcbdae78f9d86b	-0.750208	0.252317	0.013406	Ascomycota	Dothideomycetes	Capnodiales	Cladosporiaceae	Cladosporium	Cladosporium dominicanum
61ce0e4cc82196ecf15ad2ca4c0d437e	-0.582199	0.230076	0.0383918	Ascomycota	Dothideomycetes	Capnodiales	Teratosphaeriaceae	Recurvomyces	unidentified
367f2f015a2e085602cc49e6db93c5cf	-0.572509	0.188426	<0.001	Ascomycota	Eurotiomycetes	Eurotiales	Aspergillaceae	Penicillium	Penicillium coffeae
30b55e053ad43720bcf175f2dd3c749b	0.567337	0.236305	0.0480134	Ascomycota	unidentified	unidentified	unidentified	unidentified	unidentified
d0ecf79dc0fcc2f3bbc11cf5b09e6b5f	0.662983	0.23875	0.0217136	Ascomycota	Dothideomycetes	Capnodiales	unidentified	unidentified	unidentified
3a1af8a4e86f5e99bc41345ce5e1e3ab	0.686873	0.23758	0.0166341	Basidiomycota	Agaricostilbomycetes	Agaricostilbales	Kondoaceae	Kondoa	Kondoa thailandica
65b988c5674ced3ff1cc70eefde669bb	0.69333	0.256212	0.0247824	Basidiomycota	Tremellomycetes	Tremellales	Bulleribasidiaceae	Dioszegia	unidentified
e8c1564e8ba3b7105d75157b1fc5a40e	0.702233	0.28445	0.0425471	Ascomycota	Dothideomycetes	Pleosporales	unidentified	unidentified	unidentified
4179fcf0d63d77c77c29b2755ee46884	0.758937	0.282113	0.0249941	Ascomycota	Sordariomycetes	Glomerellales	Plectosphaerellaceae	Chordomyces	Chordomyces antarcticus
73171b66cab4663c6b02f0ae76060e81	0.779499	0.238594	0.00706383	Ascomycota	Sordariomycetes	Xylariales	Diatrypaceae	Anthostoma	Anthostoma decipiens
0531dabc09b08722d42c54b70cb9bf57	0.785278	0.288947	0.0247824	Ascomycota	Sordariomycetes	Hypocreales	Nectriaceae	Fusarium	unidentified
0002362e46cdc15e453a6d07c37e19b4	0.830314	0.226201	0.00183436	Basidiomycota	Cystobasidiomycetes	Cystobasidiomycetes incertae sedis	Symmetrosporaceae	Symmetrospora	Symmetrospora marina
dd532e17666b149805840093f8274877	0.895705	0.282509	0.00865405	Ascomycota	Sordariomycetes	unidentified	unidentified	unidentified	unidentified
45a699539c77357a617d7af9203fdf4c	0.896215	0.282491	0.00865405	Ascomycota	Dothideomycetes	Pleosporales	Didymosphaeriaceae	unidentified	unidentified
2753ded01357cffc8e9c4432524611e8	0.930612	0.36977	0.0384959	Basidiomycota	Tremellomycetes	Tremellales	Rhynchogastremataceae	Papiliotrema	unidentified
16296646db2e816d195ce386823c2c1a	1.04105	0.343301	0.0122625	Ascomycota	Dothideomycetes	Pleosporales	Phaeosphaeriaceae	Phaeosphaeriopsis	unidentified
4a5a799ddfc62d68722ec3b606d62818	1.08418	0.267774	0.000585414	Ascomycota	Sordariomycetes	Hypocreales	unidentified	unidentified	unidentified
ce854c7f169c7ad3d35ab9b1f5ab666e	1.08522	0.284901	0.00126918	Ascomycota	Sordariomycetes	Hypocreales	Hypocreales incertae sedis	Acremonium	Acremonium polychromum
ead99a6f1d742a4212db26610618eede	1.13455	0.300858	0.00134492	Basidiomycota	Cystobasidiomycetes	Erythrobasidiales	Erythrobasidiaceae	Erythrobasidium	unidentified
175ee7615a5fedafaae5a23b711c224f	1.14703	0.407041	0.0199893	Ascomycota	Dothideomycetes	Pleosporales	Phaeosphaeriaceae	Setophaeosphaeria	unidentified
1feb36b587c8899146b70481eec8425b	1.14827	0.385911	0.013406	Ascomycota	Dothideomycetes	Pleosporales	Thyridariaceae	Parathyridaria	Parathyridaria percutanea
cf19c6088b6eb531a181f329b1b6cf85	1.15963	0.341925	0.00486651	Ascomycota	Dothideomycetes	Pleosporales	unidentified	unidentified	unidentified
f7877c7be0444802be2b8b6b5e877f19	1.19728	0.266947	<0.001	Ascomycota	Dothideomycetes	Pleosporales	unidentified	unidentified	unidentified
8aabbae06a72bc10fb8ace0f4644ce88	1.58902	0.382184	<0.001	Basidiomycota	Tremellomycetes	Tremellales	unidentified	unidentified	unidentified
c569b123151c68210269e1e0ab61a9af	1.61684	0.415009	0.000989133	Ascomycota	Dothideomycetes	Pleosporales	Didymellaceae	unidentified	unidentified
481bd45aacd260492dddee7c1efdf87d	1.81917	0.415785	<0.001	Ascomycota	Dothideomycetes	Pleosporales	Phaeosphaeriaceae	Phaeosphaeriopsis	unidentified
2256f69c73350ad754cf502e0b32f5dc	2.36298	0.435333	<0.001	Ascomycota	Dothideomycetes	Pleosporales	Didymellaceae	unidentified	unidentified

## Sheet: Territory quality
B) Low versus high territory qualities
Amplicon sequencing variants (ASVs) that were significantly, differentially abundant (Padj < 0.05) in the gut microbiomes of Seychelles warbler individuals living in low, versus high, quality territories. Territories with qualities above or below the median territory quality were classified as high or low, respectively, in this analysis. Effect sizes (log fold change) are shown with standard erro…
ASV ID	beta	SE	Padj	Phylum	Class	Order	Family	Genus	Species
11cd00d458f52a2f292fbdca957eb74d	-1.48444	0.354485	0.00128271	Basidiomycota	Exobasidiomycetes	Microstromatales	Microstromatales incertae sedis	Sympodiomycopsis	Sympodiomycopsis kandeliae
2256f69c73350ad754cf502e0b32f5dc	-1.10743	0.368059	0.0340933	Ascomycota	Dothideomycetes	Pleosporales	Didymellaceae	unidentified	unidentified
aa54aa0029bb1f356cf072ea14099b49	-1.00205	0.313867	0.0284566	Basidiomycota	Exobasidiomycetes	Microstromatales	Microstromatales incertae sedis	Sympodiomycopsis	Sympodiomycopsis kandeliae
8aabbae06a72bc10fb8ace0f4644ce88	-0.997503	0.315404	0.0284566	Basidiomycota	Tremellomycetes	Tremellales	unidentified	unidentified	unidentified
3da3a23e72e531ae4ceeca58c1a89854	-0.968143	0.224777	0.00128271	Basidiomycota	Exobasidiomycetes	Microstromatales	Microstromatales incertae sedis	Jaminaea	unidentified
65b988c5674ced3ff1cc70eefde669bb	-0.826475	0.209209	0.00236582	Basidiomycota	Tremellomycetes	Tremellales	Bulleribasidiaceae	Dioszegia	unidentified
688354f300a2c0581ce6224eb1bce445	0.840776	0.276738	0.0340933	Ascomycota	Dothideomycetes	Capnodiales	unidentified	unidentified	unidentified

## Sheet: MHC-I diversity
C) High versus low MHC-I diversity
Amplicon sequencing variants (ASVs) that were significantly, differentially abundant (Padj < 0.05) in the gut microbiomes of Seychelles warbler individuals with high or low MHC diversity. Individuals carrying 2-4 alleles, or 5-7 alleles, were classified as having low or high MHC diversity, respectively . Effect sizes (log fold change) are shown with standard errors (SE). All P-values were adjuste…
ASV ID	beta	SE	Padj	Phylum	Class	Order	Family	Genus	Species
6d7c8d80b97145b7b92137291dcde8e4	-1.6207	0.451475	0.032	Ascomycota	Dothideomycetes	Botryosphaeriales	Botryosphaeriaceae	Lasiodiplodia	unidentified
fcedbb5ffbe3f2d90a7c693b48073a08	0.368404	0.199721	<0.001	Ascomycota	Saccharomycetes	Saccharomycetales	Saccharomycetales fam incertae sedis	Sympodiomyces	unidentified

## Sheet: Survival
D) Differential survival
Significantly differentially abundant (Padj < 0.05) Amplicon Sequencing Variants (ASVs) in the gut microbiome of Seychelles warblers that survived versus those that died by the next breeding season. Effect sizes (log fold change) are shown with standard errors (SE). All P-values were adjusted with the Benjamini and Hochberg correction for multiple testing. A positive log fold change indicates tha…
ASV ID	beta	SE	Padj	Phylum	Class	Order	Family	Genus	Species
59689c52a2f0fd44938c6001eb9e7dba	0.679709	0.203682	0.026	Basidiomycota	Exobasidiomycetes	Microstromatales	Microstromatales incertae sedis	Sympodiomycopsis	unidentified
4179fcf0d63d77c77c29b2755ee46884	0.69936	0.233643	0.042	Ascomycota	Sordariomycetes	Glomerellales	Plectosphaerellaceae	Chordomyces	Chordomyces antarcticus
d940d4a361f2e273d5154028825823a0	0.785375	0.206173	0.013	Ascomycota	Dothideomycetes	Venturiales	Sympoventuriaceae	Ochroconis	unidentified
35e0854da775778f9a07b0ea98cae17a	0.842495	0.260799	0.028	Ascomycota	Sordariomycetes	Glomerellales	Plectosphaerellaceae	Acrostalagmus	Acrostalagmus luteoalbus
158cdbc8a309f13dbe96a0853c46d99a	1.59894	0.505041	0.028	Ascomycota	Sordariomycetes	Hypocreales	Bionectriaceae	Gliomastix	Gliomastix murorum
19c1943ac6c1e9a3c08ba6932e29a276	1.65505	0.480451	0.026	Basidiomycota	Exobasidiomycetes	Microstromatales	Microstromatales incertae sedis	Sympodiomycopsis	Sympodiomycopsis kandeliae
